# Supplementary material for: Integrating Multi-Domain Approach for Identification of Neo Anti-DHPS Inhibitors Against Pathogenic Stenotrophomonas maltophilia
Source: Biology (Basel). 2025 Aug 11;14(8):1030. doi: 10.3390/biology14081030 (PMC12383866; doi:10.3390/biology14081030)
Supplement: Supplementary file 1 [file biology-14-01030-s001.zip]

Archive with 1 entries (1 files):
- biology-3797022-supplementary.pdf
